# Supplementary material for: Effects of Different Bacillus subtilis Supplementation Levels on Fecal Microbiota and Metabolites in Goats
Source: Microorganisms. 2025 Nov 30;13(12):2740. doi: 10.3390/microorganisms13122740 (PMC12736154; doi:10.3390/microorganisms13122740)
Supplement: Supplementary file 1 [file microorganisms-13-02740-s001.zip]

Archive with 1 entries (1 files):
- microorganisms-3977234-supplementary.pdf
